# Supplementary material for: Correction: Understanding the Role of Growth Factors in Modulating Stem Cell Tenogenesis
Source: PLoS One. 2024 May 1;19(5):e0303106. doi: 10.1371/journal.pone.0303106 (PMC11062529; doi:10.1371/journal.pone.0303106)
Supplement: S1 File — (ZIP) [file pone.0303106.s001.zip]

Archive with 110 entries (103 files):
- S1 File/__MACOSX/
- S1 File/__MACOSX/._Figure2_TNC_a enviar
- S1 File/__MACOSX/Figure2_TNC_a enviar/
- S1 File/__MACOSX/Figure2_TNC_a enviar/._.DS_Store
- S1 File/__MACOSX/Figure2_TNC_a enviar/._AFSCs_TNC_Fig2
- S1 File/__MACOSX/Figure2_TNC_a enviar/._ASCs_TNC_Fig2
- S1 File/__MACOSX/Figure2_TNC_a enviar/AFSCs_TNC_Fig2/
- S1 File/__MACOSX/Figure2_TNC_a enviar/AFSCs_TNC_Fig2/._14d_m1.JPG
- S1 File/__MACOSX/Figure2_TNC_a enviar/AFSCs_TNC_Fig2/._14d_m2.JPG
- S1 File/__MACOSX/Figure2_TNC_a enviar/AFSCs_TNC_Fig2/._14d_m3.JPG
- S1 File/__MACOSX/Figure2_TNC_a enviar/AFSCs_TNC_Fig2/._14d_m4.JPG
- S1 File/__MACOSX/Figure2_TNC_a enviar/AFSCs_TNC_Fig2/._14d_m5.JPG
- S1 File/__MACOSX/Figure2_TNC_a enviar/AFSCs_TNC_Fig2/._14d_m6.JPG
- S1 File/__MACOSX/Figure2_TNC_a enviar/AFSCs_TNC_Fig2/._21d_m1.JPG
- S1 File/__MACOSX/Figure2_TNC_a enviar/AFSCs_TNC_Fig2/._21d_m2.JPG
- S1 File/__MACOSX/Figure2_TNC_a enviar/AFSCs_TNC_Fig2/._21d_m3.JPG
- S1 File/__MACOSX/Figure2_TNC_a enviar/AFSCs_TNC_Fig2/._21d_m4.JPG
- S1 File/__MACOSX/Figure2_TNC_a enviar/AFSCs_TNC_Fig2/._21d_m5.JPG
- S1 File/__MACOSX/Figure2_TNC_a enviar/AFSCs_TNC_Fig2/._21d_m6.JPG
- S1 File/__MACOSX/Figure2_TNC_a enviar/AFSCs_TNC_Fig2/._28d_m1.JPG
- S1 File/__MACOSX/Figure2_TNC_a enviar/AFSCs_TNC_Fig2/._28d_m2.JPG
- S1 File/__MACOSX/Figure2_TNC_a enviar/AFSCs_TNC_Fig2/._28d_m3.JPG
- S1 File/__MACOSX/Figure2_TNC_a enviar/AFSCs_TNC_Fig2/._28d_m4.JPG
- S1 File/__MACOSX/Figure2_TNC_a enviar/AFSCs_TNC_Fig2/._28d_m5.JPG
- S1 File/__MACOSX/Figure2_TNC_a enviar/AFSCs_TNC_Fig2/._28d_m6.jpg
- S1 File/__MACOSX/Figure2_TNC_a enviar/AFSCs_TNC_Fig2/._7d_m1.JPG
- S1 File/__MACOSX/Figure2_TNC_a enviar/AFSCs_TNC_Fig2/._7d_m2.JPG
- S1 File/__MACOSX/Figure2_TNC_a enviar/AFSCs_TNC_Fig2/._7d_m3.JPG
- S1 File/__MACOSX/Figure2_TNC_a enviar/AFSCs_TNC_Fig2/._7d_m4.JPG
- S1 File/__MACOSX/Figure2_TNC_a enviar/AFSCs_TNC_Fig2/._7d_m5.JPG
- S1 File/__MACOSX/Figure2_TNC_a enviar/AFSCs_TNC_Fig2/._7d_m6.JPG
- S1 File/__MACOSX/Figure2_TNC_a enviar/ASCs_TNC_Fig2/
- S1 File/__MACOSX/Figure2_TNC_a enviar/ASCs_TNC_Fig2/._.DS_Store
- S1 File/__MACOSX/Figure2_TNC_a enviar/ASCs_TNC_Fig2/._14d_m1_(c1+c2+c3).JPG
- S1 File/__MACOSX/Figure2_TNC_a enviar/ASCs_TNC_Fig2/._14d_m2_(c1+c2+c3).JPG
- S1 File/__MACOSX/Figure2_TNC_a enviar/ASCs_TNC_Fig2/._14d_m3_(c1+c2+c3).JPG
- S1 File/__MACOSX/Figure2_TNC_a enviar/ASCs_TNC_Fig2/._14d_m4_(c1+c2+c3).JPG
- S1 File/__MACOSX/Figure2_TNC_a enviar/ASCs_TNC_Fig2/._14d_m5_(c1+c2+c3).JPG
- S1 File/__MACOSX/Figure2_TNC_a enviar/ASCs_TNC_Fig2/._14d_m6_(c1+c2+c3).JPG
- S1 File/__MACOSX/Figure2_TNC_a enviar/ASCs_TNC_Fig2/._21d m1_(c1+c2+c3).JPG
- S1 File/__MACOSX/Figure2_TNC_a enviar/ASCs_TNC_Fig2/._21d_m2_(c1+c2+c3).JPG
- S1 File/__MACOSX/Figure2_TNC_a enviar/ASCs_TNC_Fig2/._21d_m3_(c1+c2+c3).JPG
- S1 File/__MACOSX/Figure2_TNC_a enviar/ASCs_TNC_Fig2/._21d_m4_(c1+c2+c3).JPG
- S1 File/__MACOSX/Figure2_TNC_a enviar/ASCs_TNC_Fig2/._21d_m5_(c1+c2+c3).JPG
- S1 File/__MACOSX/Figure2_TNC_a enviar/ASCs_TNC_Fig2/._21d_m6_(c1+c2+c3).JPG
- S1 File/__MACOSX/Figure2_TNC_a enviar/ASCs_TNC_Fig2/._28d_m1_(c1+c2+c3).png
- S1 File/__MACOSX/Figure2_TNC_a enviar/ASCs_TNC_Fig2/._28d_m2_(c1+c2+c3).JPG
- S1 File/__MACOSX/Figure2_TNC_a enviar/ASCs_TNC_Fig2/._28d_m3_(c1+c2+c3).JPG
- S1 File/__MACOSX/Figure2_TNC_a enviar/ASCs_TNC_Fig2/._28d_m4_(c1+c2+c3).JPG
- S1 File/__MACOSX/Figure2_TNC_a enviar/ASCs_TNC_Fig2/._28d_m5_(c1+c2+c3).JPG
- S1 File/__MACOSX/Figure2_TNC_a enviar/ASCs_TNC_Fig2/._28d_m6_(c1+c2+c3).JPG
- S1 File/__MACOSX/Figure2_TNC_a enviar/ASCs_TNC_Fig2/._7d_m1_(c1+c2+c3).JPG
- S1 File/__MACOSX/Figure2_TNC_a enviar/ASCs_TNC_Fig2/._7d_m2_(c1+c2+c3).JPG
- S1 File/__MACOSX/Figure2_TNC_a enviar/ASCs_TNC_Fig2/._7d_m3_(c1+c2+c3).JPG
- S1 File/__MACOSX/Figure2_TNC_a enviar/ASCs_TNC_Fig2/._7d_m4_(c1+c2+c3).JPG
- S1 File/__MACOSX/Figure2_TNC_a enviar/ASCs_TNC_Fig2/._7d_m5_(c1+c2+c3).JPG
- S1 File/__MACOSX/Figure2_TNC_a enviar/ASCs_TNC_Fig2/._7d_m6_(c1+c2+c3).JPG
- S1 File/Figure2_TNC_a enviar/
- S1 File/Figure2_TNC_a enviar/.DS_Store
- S1 File/Figure2_TNC_a enviar/AFSCs_TNC_Fig2/
- S1 File/Figure2_TNC_a enviar/AFSCs_TNC_Fig2/14d_m1.JPG
- S1 File/Figure2_TNC_a enviar/AFSCs_TNC_Fig2/14d_m2.JPG
- S1 File/Figure2_TNC_a enviar/AFSCs_TNC_Fig2/14d_m3.JPG
- S1 File/Figure2_TNC_a enviar/AFSCs_TNC_Fig2/14d_m4.JPG
- S1 File/Figure2_TNC_a enviar/AFSCs_TNC_Fig2/14d_m5.JPG
- S1 File/Figure2_TNC_a enviar/AFSCs_TNC_Fig2/14d_m6.JPG
- S1 File/Figure2_TNC_a enviar/AFSCs_TNC_Fig2/21d_m1.JPG
- S1 File/Figure2_TNC_a enviar/AFSCs_TNC_Fig2/21d_m2.JPG
- S1 File/Figure2_TNC_a enviar/AFSCs_TNC_Fig2/21d_m3.JPG
- S1 File/Figure2_TNC_a enviar/AFSCs_TNC_Fig2/21d_m4.JPG
- S1 File/Figure2_TNC_a enviar/AFSCs_TNC_Fig2/21d_m5.JPG
- S1 File/Figure2_TNC_a enviar/AFSCs_TNC_Fig2/21d_m6.JPG
- S1 File/Figure2_TNC_a enviar/AFSCs_TNC_Fig2/28d_m1.JPG
- S1 File/Figure2_TNC_a enviar/AFSCs_TNC_Fig2/28d_m2.JPG
- S1 File/Figure2_TNC_a enviar/AFSCs_TNC_Fig2/28d_m3.JPG
- S1 File/Figure2_TNC_a enviar/AFSCs_TNC_Fig2/28d_m4.JPG
- S1 File/Figure2_TNC_a enviar/AFSCs_TNC_Fig2/28d_m5.JPG
- S1 File/Figure2_TNC_a enviar/AFSCs_TNC_Fig2/28d_m6.jpg
- S1 File/Figure2_TNC_a enviar/AFSCs_TNC_Fig2/7d_m1.JPG
- S1 File/Figure2_TNC_a enviar/AFSCs_TNC_Fig2/7d_m2.JPG
- S1 File/Figure2_TNC_a enviar/AFSCs_TNC_Fig2/7d_m3.JPG
- S1 File/Figure2_TNC_a enviar/AFSCs_TNC_Fig2/7d_m4.JPG
- S1 File/Figure2_TNC_a enviar/AFSCs_TNC_Fig2/7d_m5.JPG
- S1 File/Figure2_TNC_a enviar/AFSCs_TNC_Fig2/7d_m6.JPG
- S1 File/Figure2_TNC_a enviar/ASCs_TNC_Fig2/
- S1 File/Figure2_TNC_a enviar/ASCs_TNC_Fig2/.DS_Store
- S1 File/Figure2_TNC_a enviar/ASCs_TNC_Fig2/14d_m1_(c1+c2+c3).JPG
- S1 File/Figure2_TNC_a enviar/ASCs_TNC_Fig2/14d_m2_(c1+c2+c3).JPG
- S1 File/Figure2_TNC_a enviar/ASCs_TNC_Fig2/14d_m3_(c1+c2+c3).JPG
- S1 File/Figure2_TNC_a enviar/ASCs_TNC_Fig2/14d_m4_(c1+c2+c3).JPG
- S1 File/Figure2_TNC_a enviar/ASCs_TNC_Fig2/14d_m5_(c1+c2+c3).JPG
- S1 File/Figure2_TNC_a enviar/ASCs_TNC_Fig2/14d_m6_(c1+c2+c3).JPG
- S1 File/Figure2_TNC_a enviar/ASCs_TNC_Fig2/21d m1_(c1+c2+c3).JPG
- S1 File/Figure2_TNC_a enviar/ASCs_TNC_Fig2/21d_m2_(c1+c2+c3).JPG
- S1 File/Figure2_TNC_a enviar/ASCs_TNC_Fig2/21d_m3_(c1+c2+c3).JPG
- S1 File/Figure2_TNC_a enviar/ASCs_TNC_Fig2/21d_m4_(c1+c2+c3).JPG
- S1 File/Figure2_TNC_a enviar/ASCs_TNC_Fig2/21d_m5_(c1+c2+c3).JPG
- S1 File/Figure2_TNC_a enviar/ASCs_TNC_Fig2/21d_m6_(c1+c2+c3).JPG
- S1 File/Figure2_TNC_a enviar/ASCs_TNC_Fig2/28d_m1_(c1+c2+c3).png
- S1 File/Figure2_TNC_a enviar/ASCs_TNC_Fig2/28d_m2_(c1+c2+c3).JPG
- S1 File/Figure2_TNC_a enviar/ASCs_TNC_Fig2/28d_m3_(c1+c2+c3).JPG
- S1 File/Figure2_TNC_a enviar/ASCs_TNC_Fig2/28d_m4_(c1+c2+c3).JPG
- S1 File/Figure2_TNC_a enviar/ASCs_TNC_Fig2/28d_m5_(c1+c2+c3).JPG
- S1 File/Figure2_TNC_a enviar/ASCs_TNC_Fig2/28d_m6_(c1+c2+c3).JPG
- S1 File/Figure2_TNC_a enviar/ASCs_TNC_Fig2/7d_m1_(c1+c2+c3).JPG
- S1 File/Figure2_TNC_a enviar/ASCs_TNC_Fig2/7d_m2_(c1+c2+c3).JPG
- S1 File/Figure2_TNC_a enviar/ASCs_TNC_Fig2/7d_m3_(c1+c2+c3).JPG
- S1 File/Figure2_TNC_a enviar/ASCs_TNC_Fig2/7d_m4_(c1+c2+c3).JPG
- S1 File/Figure2_TNC_a enviar/ASCs_TNC_Fig2/7d_m5_(c1+c2+c3).JPG
- S1 File/Figure2_TNC_a enviar/ASCs_TNC_Fig2/7d_m6_(c1+c2+c3).JPG
